# Supplementary material for: Ex vivo-expanded highly purified natural killer cells in combination with temozolomide induce antitumor effects in human glioblastoma cells in vitro
Source: PLoS One. 2019 Mar 6;14(3):e0212455. doi: 10.1371/journal.pone.0212455 (PMC6402639; doi:10.1371/journal.pone.0212455)
Supplement: S1 Dataset — (XLSX) [file pone.0212455.s001.xlsx]

## Sheet: Fig.2c
		CD2	CD4	CD8	(LFA-1α)	(FcγRIII)	(DNAM-1)	(2B4)	(NKG2D)	(NKp46)	(NKp44)	(NKp30)	CD94	(KIR2DL1)	(KIR2DL2/DL3)	(NKG2A)	(NKR-P1A)
					CD11a	CD16	CD226	CD244	CD314	CD335	CD336	CD337		CD158a	CD158b	CD159a	CD161
GiNK	Average	60.2067	0.89	34.3167	42.54	16.7367	1.98333	3.09667	69.6933	79.6833	83.1	73.7067	2.98333	0.196667	49.87	69.74	0.353333
	SE	4.34614	0.203361	0.774917	7.37451	6.00931	1.26861	1.16949	4.12247	1.86276	2.04563	1.93049	1.59173	0.0448041	0.330891	1.77849	0.195297
LAK	Average	45.3267	4.53667	28.0833	7.69	21.0867	10.6833	11.92	94.14	91.54	74.2467	81.9	46.6333	0.773333	9.31	74.18	5.37
	SE	6.89291	1.41414	6.38793	2.00653	1.10474	3.86986	3.85108	0.843024	2.76434	5.39833	1.46727	6.75469	0.00272166	0.93157	3.60019	2.42221

## Sheet: Fig.2d
		CD2	CD4	CD8	CD11a	CD16	CD94	CD158a	CD158b	CD159a	CD161	CD226	CD244	CD314	CD335	CD336	CD337
GiNK	Average	6.0595	1.13062	4.99444	3.90674	2.6225	1.5725	1.04564	12.2613	33.1401	1.20921	1.59164	2.14016	11.0951	14.2669	60.0598	10.5702
	SE	0.535957	0.0228379	0.275317	0.109474	0.071836	0.0407196	0.0263107	0.509069	2.32785	0.0034578	0.0518793	0.155586	1.19227	0.806509	7.60037	0.342451
LAK	Average	4.50001	1.51728	3.5726	1.62522	2.61761	3.84461	1.17033	3.06406	98.9656	1.64967	1.93024	2.1492	47.0081	70.4748	53.3709	21.5812
	SE	0.240615	0.34178	0.427583	0.179058	0.0759952	0.244639	0.0246441	0.46624	5.11526	0.161097	0.206264	0.128545	6.17411	7.16551	3.36028	1.9651

## Sheet: Fig.2h
		ICAM-1	ICAM-2	ICAM-3	nectin-2	PVR	ULBP1	ULBP2	ULBP3	MICA	MICB	CD48	HLA-ABC	HLA-E
U87MG	Average	4.67456	0.932588	1.12347	1.2475	18.5697	1.30639	2.85435	1.9102	1.65245	1.11402	1.28648	17.7475	0.865964
	SE	1.16309	0.0855666	0.15074	0.474106	1.5056	0.140507	0.406361	0.38157	0.262282	0.315862	0.309486	3.27618	0.140307
T98G	Ave	0.647317	0.799289	0.69273	0.812964	4.25326	3.31733	21.2108	1.70343	0.839247	0.625503	0.603945	30.3224	0.656663
	SE	0.184622	0.224185	0.186315	0.221392	0.807655	1.08585	5.4984	0.803504	0.245734	0.178915	0.174126	8.74527	0.180194
LN-18	Ave	1.20284	1.34841	0.783555	1.02605	19.9904	7.06196	2.68252	1.07341	0.974565	1.61646	0.382594	5.76689	0.557548
	SE	0.294376	0.177239	0.223885	0.297127	3.61832	0.988309	0.341707	0.300111	0.591832	0.482508	0.0556436	0.241258	0.211232

## Sheet: Fig.3
		Control	TMZ	NK(x1)	TMZ+NK(x1)	NK(x2)	TMZ+NK(x2)
U87MG	Average	107.842	41.6378	28.0056	8.48111	4.99778	0.417778
	SE	7.50494	4.88772	4.86086	1.44129	1.20427	0.277618
T98G	Average	102.608	102.688	74.9799	70.0958	14.8122	15.0293
	SE	3.93815	9.16713	4.2487	5.15274	2.5504	1.90466
LN-18	Average	106.316	97.6763	10.6826	11.6588	0.934257	0.446707
	SE	3.32043	6.83117	3.08312	2.41341	0.549311	0.224907

## Sheet: Fig.4b
		Control	TMZ	NK	TMZ+NK
U87MG	Average	2.70571	2.68714	26.7714	24.9686
	SE	0.52576	0.547526	2.73374	2.96246
T98G	Average	2.41545	2.11545	28.7145	32.1409
	SE	0.215851	0.17713	6.3469	6.99092
LN-18	Average	3.58333	3.415	43.4483	39.8067
	SE	0.683972	0.75251	6.68824	6.39827

## Sheet: Fig.5b
		Control	TMZ	NK	NK+TMZ
	Ave	25.6634	85.5073	27.0038	80.859
	SE	2.98318	4.36506	5.53171	2.90467
